# Supplementary material for: Exploring Hydroxytyrosol as a Promising Virucidal Agent: In Silico and In Vitro Insights into Enveloped Viruses
Source: Curr Issues Mol Biol. 2026 May 5;48(5):481. doi: 10.3390/cimb48050481 (PMC13206310; doi:10.3390/cimb48050481)
Supplement: Supplementary file 1 [file cimb-48-00481-s001.zip]

Archive with 1 entries (1 files):
- cimb-4273494-supplementary.pdf
